# Supplementary material for: Multi-Sensor Assessment of Pigeon Flight Behavior: Role of Biomechanical and Landscape Characteristics
Source: Sensors (Basel). 2026 Jan 31;26(3):916. doi: 10.3390/s26030916 (PMC12899695; doi:10.3390/s26030916)
Supplement: Supplementary file 1 [file sensors-26-00916-s001.zip]

Archive with 13 entries (13 files):
- 240405_U4_P301_C04_M_S1.csv
- 240515_U5_P301_C10_M_S1.csv
- 240515_U5_P082_C12_M_S1.csv
- 240515_U5_P035_C13_M_S1.csv
- 240515_U1_P111_tag13_M_S1.csv
- 240422_U4_P710_C05_F_S1.csv
- 240422_U4_P082_CA_M_S1.csv
- 240422_U4_P035_C14_M_S1.csv
- 240422_U2_P054_C06_F_S1.csv
- 240418_U2_P054_C10_F_S1.csv
- 240408_U4_P082_C05_M_S1.csv
- 240408_U4_P054_CB_F_S1.csv
- 240408_U4_P037_CC_F_S1.csv
